# Supplementary material for: Opportunistic Treatment of Hepatitis C Infection Among Hospitalized People Who Inject Drugs (OPPORTUNI-C): A Stepped Wedge Cluster Randomized Trial
Source: Clin Infect Dis. 2023 Nov 22;78(3):582–90. doi: 10.1093/cid/ciad711 (PMC10954343; doi:10.1093/cid/ciad711)
Supplement: ciad711_Supplementary_Data [file ciad711_supplementary_data.zip]

Archive with 7 entries (7 files):
- Statistical analysis plan v3.0.pdf
- study protocol published.pdf
- Supplementary figure 1.tiff
- Supplementary figure 2.eps
- Supplementary figure 3.eps
- Supplementary figure 4.eps
- supplementary materials_midgard.docx
